# Supplementary material for: Spatial Learning in Japanese Eels Using Extra- and Intra-Maze Cues
Source: Front Psychol. 2020 Jul 16;11:1350. doi: 10.3389/fpsyg.2020.01350 (PMC7381124; doi:10.3389/fpsyg.2020.01350)
Supplement: Supplementary file 1 [file Table_1.XLSX]

## Sheet: EXP I  Learning
	#6	cum	latency	#8	cum	latency	#9	cum	latency	#10	cum	latency	#11	cum	latency	#12	cum	latency	#13	cum	latency	#14	cum	latency	#15	cum	latency
	0	0	3	0	0	161	0	0	64	0	0	369	3		216	4		10	2		184	2		165	2		12
	1	1	67	0	0	217	1	1	15	0	0	600	1		48	2		4	1		37	1		3	1		12
	1	2	44	0	0	104	1	2	35	0	0	284	4		16	1		40	2		169	4		60	4		60
	1	3	77	1	1	33	0	2	124	1	1	38	0	0	198	0	0	217	0	0	18	0	0	22	0	0	102
	0	3	100	1	2	18	0	2	130	0	1	376	1	1	15	0	0	125	0	0	72	0	0	59	0	0	335
	1	4	63	1	3	59	0	2	58	1	2	91	0	1	62	1	1	34	0	0	18	1	1	3	0	0	84
	1	5	20	0	3	462	1	3	8	1	3	20	0	1	190	0	1	227	0	0	213	0	1	585	0	0	225
	1	6	90	0	3	277	0	3	68	1	4	51	1	2	31	0	1	165	0	0	110	1	2	20	0	0	127
	0	6	35	1	4	15	0	3	55	0	4	162	1	3	28	0	1	187	0	0	211	1	3	5	1	1	11
	1	7	3	1	5	78	0	3	352	1	5	38	1	4	30	1	2	10	1	1	22	1	4	127	1	2	7
	1	8	3	0	5	186	1	4	6	1	6	21	0	4	63	0	2	62	1	2	97	1	5	85	1	3	45
	0	8	200	1	6	53	1	5	55	1	7	41	1	5	57	1	3	29	1	3	15	0	5	60	0	3	80
	0	8	25	1	7	20	1	6	33	0	7	110	1	6	111	0	3	48	1	4	73	1	6	70	1	4	23
	1	9	3	1	8	3							0	6	55	0	3	215				0	6	57	1	5	36
	1	10	33										0	6	124	1	4	15				0	6	185	1	6	356
	1	11	20										0	6	100	0	4	108				1	7	74
													1	7	134	1	5	42				0	7	135
													0	7	47	1	6	14				1	8	40
													1	8	77	1	7	13				1	9	57
													1	9	3							1	10	12
													1	10	23
													1		25

## Sheet: Tests in EXP I
	Number of correct responses										Latency
		cue separation										#6	#8	＃９	＃１０	＃１１	＃１２	＃１３	＃１４	＃１５
	sub	positio	pattern	Rotation	dark	2D					Rot test	138	3	7	22	95	40	181	485	3
	#6	2	1	3	1	1						26	9	5	17	71	45	230	5	5
	#8	0	3	3	1	3						3	130	85	30	29	40	75	9	75
	#9	2	1	3	2	4
	#10	1	2	3	2	4					Dark test	48	213	145	242	151	109	271	124	92
	#11	2	1	1	2	4						31	15	28	80	600	179	200	406	306
	#12	1	2	2	1	3						28	110	18	51	66	106	115	30	192
	#13	2	1	2	0	2						183	61	35	145	66	49	326	107	68
	#14	1	2	2	1	2
	#15	1	2	3	0	2					2D	81	23	93	38	40	25	95	104	18
												84	133	18	63	22	33	3	50	3
												186	346	16	14	55	3	3	6	49
												75	29	31	20	73	4	7	47	80
											Cue sep	25	15	139	75	3	10	30	25	20
												4	3	12	3	12	3	4	3	5
												328	11	23	37	30	5	7	41	70

## Sheet: Test in EXP II
	#11	resp	cum	latency	#12	resp	cum	latency	#13	resp	cum	latency	#14	resp	cum	latency	#15	resp	cum	latency
	tri2 rect1	1	1	102	tri4 rect2	1	0	12	tri1 rect3	1	1	20	tri1 rect 3	0	0	85	tri3 rect 1	1	1	15
	tri3 rect 4	1	2	15	tri 1 rect 3	0	1	257	tri2 rect4	1	2	3	tri2 rect4	1	1	3	tri4 rect2	1	2	77
	tr04 rec2	1	3	12	Tri2 rect4	1	2	3	tri3 rect 1	1	3	7	tri3 rect 2	1	2	15	tri 1 rect 3	1	3	3
	tri1 rect3	0	3	125	tri3 rect 1	1	3	257	tri4 rect2	1	4	7	tri4 rect1	0	2	139	Tri2 rect4	1	4	3

## Sheet: EXP II Learning
	#11	cum	latency	#12	cum	latency	#13	cum	latency	#14	cum	latency	#15	cum	latency
	1	1	15	1	1	17	0	0	224	0	0	195	1	1	45
	1	2	45	1	2	5	1	1	24	1	1	3	0	1	60
	1	3	20	0	2	27	1	2	7	0	1	70	1	2	168
	0	3	545	0	2	28	1	3	3	1	2	220	1	3	55
	0	3	270	0	2	394	0	3	69	1	3	7	0	3	165
	0	3	140	0	2	115	0	3	22	1	4	145	0	3	28
	1	4	215	0	2	215	0	3	90	1	5	53	1	4	5
	1	5	200	1	3	15	0	3	215	0	5	212	0	4	215
	1	6	30	1	4	53	1	4	15	0	5	520	0	4	135
	0	6	241	1	5	3	1	5	15	0	5	163	0	4	220
	0	6	99				1	6	35	1	6	3	1	5	3
	1	7	5							0	6	340	1	6	89
	1	8	30							0	6	125	1	7	170
	1	9	54							0	6	75
	1	10	64							0	6	368
										1	7	80
										1	8	20
										1	9	3
